# Supplementary material for: Syncope due to recurrent ventricular tachycardias after transcatheter aortic valve implantation with unexpected diagnosis in cardiac computed tomography: a case report
Source: Eur Heart J Case Rep. 2024 Jun 12;8(6):ytae300. doi: 10.1093/ehjcr/ytae300 (PMC11211927; doi:10.1093/ehjcr/ytae300)
Supplement: ytae300_Supplementary_Data [file ytae300_supplementary_data.zip]

Archive with 6 entries (6 files):
- Video 1A.mp4
- Video 1B.mp4
- Video 2A.mp4
- Video 2B.mp4
- Video 2C.mp4
- Video 2D.mp4
